# Supplementary material for: Risk Factors for Multidrug-Resistant Gram-Negative Bacteria Carriage upon Admission to the Intensive Care Unit
Source: Int J Environ Res Public Health. 2022 Jan 18;19(3):1039. doi: 10.3390/ijerph19031039 (PMC8834020; doi:10.3390/ijerph19031039)
Supplement: Supplementary file 1 [file ijerph-19-01039-s001.zip]

Archive with 1 entries (1 files):
- ijerph-1528866-supplementary.pdf
